# Supplementary material for: Effect of Ethylene Oxide Exposure on Sleep Health: Using NHANES Data from 2015 to 2020
Source: Healthcare (Basel). 2024 Dec 11;12(24):2499. doi: 10.3390/healthcare12242499 (PMC11728014; doi:10.3390/healthcare12242499)
Supplement: Supplementary file 1 [file healthcare-12-02499-s001.zip]

Archive with 1 entries (1 files):
- healthcare-3328561-supplementary.pdf
